# Supplementary material for: A Novel C-Terminal Truncated Bacteriocin Found by Comparison between Leuconostoc mesenteroides 406 and 213M0 Isolated from Mongolian Traditional Fermented Milk, Airag
Source: Microorganisms. 2024 Aug 28;12(9):1781. doi: 10.3390/microorganisms12091781 (PMC11433673; doi:10.3390/microorganisms12091781)
Supplement: Supplementary file 1 [file microorganisms-12-01781-s001.zip]

Archive with 1 entries (1 files):
- microorganisms-3116584-supplementary.pdf
